# Supplementary material for: Development and evaluation of a deep learning model for protein–ligand binding affinity prediction
Source: Bioinformatics. 2018 May 10;34(21):3666–74. doi: 10.1093/bioinformatics/bty374 (PMC6198856; doi:10.1093/bioinformatics/bty374)
Supplement: Supplementary Table 1 [file bty374_supplementart_table_1.xls]

## Sheet: Sheet1
pdbid	-logKd/Ki	set
3i3b	2.23	refined
1qi0	2.35	general
3mfv	2.52	refined
3b3s	2.55	refined
3fk1	2.62	refined
4gqq	2.89	refined
3imc	2.96	refined
1lbk	3.18	refined
1f8d	3.4	refined
3muz	3.46	refined
1loq	3.7	refined
2r23	3.72	refined
3nq3	3.78	refined
1n2v	4.08	general
3b3w	4.19	refined
3cft	4.19	refined
2qmj	4.21	general
3f80	4.22	refined
1w3k	4.3	refined
2jdy	4.37	general
1u33	4.6	refined
2x0y	4.6	refined
3bpc	4.8	refined
3vd4	4.82	refined
3cj2	4.85	refined
2vo5	4.89	refined
2gss	4.94	refined
3ov1	5.2	refined
1zea	5.22	refined
2zxd	5.22	refined
2qft	5.26	refined
1f8b	5.4	refined
2jdm	5.4	refined
3su5	5.58	refined
2x97	5.66	refined
1n1m	5.7	refined
4des	5.85	refined
3huc	5.99	refined
3l4w	6	refined
2vl4	6.01	refined
1os0	6.03	refined
3owj	6.07	refined
3bkk	6.08	refined
1hnn	6.24	refined
3vh9	6.24	refined
3bfu	6.27	refined
1w3l	6.28	refined
1lol	6.39	refined
10gs	6.4	refined
1sln	6.64	refined
2jdu	6.72	refined
2xhm	6.8	refined
3s8o	6.85	refined
2d3u	6.92	refined
4dew	7	refined
1xd0	7.12	refined
2vot	7.14	refined
2ole	7.25	refined
3gcs	7.25	refined
1kel	7.28	refined
3kv2	7.32	refined
3su2	7.35	refined
1f8c	7.4	refined
3l4u	7.52	refined
2d1o	7.7	refined
2zjw	7.7	refined
2g70	7.77	refined
2zwz	7.79	refined
4g8m	7.89	refined
2x8z	7.96	refined
2pq9	8.11	refined
3l3n	8.18	refined
2cbj	8.27	refined
3f17	8.63	refined
3nox	8.66	refined
1hfs	8.7	refined
1jyq	8.7	refined
2pcp	8.7	refined
2obf	8.85	refined
3su3	9.13	refined
2xy9	9.19	refined
3pe2	9.76	refined
1igj	10	refined
2zx6	10.6	refined
1lor	11.06	general
2j62	11.34	refined
4djr	11.52	refined
